# Supplementary material for: Association of IL7 rs16906115 Polymorphism with Immune-Related Adverse Events in Patients with Advanced Lung Cancer Undergoing Immunotherapy
Source: J Clin Med. 2026 Feb 13;15(4):1486. doi: 10.3390/jcm15041486 (PMC12941508; doi:10.3390/jcm15041486)
Supplement: Supplementary file 1 [file jcm-15-01486-s001.zip]

Archive with 1 entries (1 files):
- jcm-4116857-supplementary.pdf
